# Supplementary material for: Target detection of helicopter electric power inspection based on the feature embedding convolution model
Source: PLoS One. 2024 Oct 7;19(10):e0311278. doi: 10.1371/journal.pone.0311278 (PMC11458054; doi:10.1371/journal.pone.0311278)
Supplement: S1 File — (ZIP) [file pone.0311278.s001.zip]

Archive with 20 entries (17 files):
- Data packet/
- Data packet/Code and Description.txt
- Data packet/data.xlsx
- Data packet/Dataset and description.docx
- Data packet/Model performance evaluation/
- Data packet/Model structure/
- Data packet/Model structure/Figure 1.vsdx
- Data packet/Model structure/Figure 2.vsdx
- Data packet/Model performance evaluation/Figure 3a.opj
- Data packet/Model performance evaluation/Figure 3b.opj
- Data packet/Model performance evaluation/Figure 3c.opj
- Data packet/Model performance evaluation/Figure 3d.opj
- Data packet/Model performance evaluation/Figure 4a.opj
- Data packet/Model performance evaluation/Figure 4b.opj
- Data packet/Model performance evaluation/Figure 4c.opj
- Data packet/Model performance evaluation/Figure 4d.opj
- Data packet/Model performance evaluation/Figure 5a.opj
- Data packet/Model performance evaluation/Figure 5b.opj
- Data packet/Model performance evaluation/Figure 5c.opj
- Data packet/Model performance evaluation/Figure 5d.opj
