# Supplementary material for: Target detection of helicopter electric power inspection based on the feature embedding convolution model
Source: PLoS One. 2024 Oct 7;19(10):e0311278. doi: 10.1371/journal.pone.0311278 (PMC11458054; doi:10.1371/journal.pone.0311278)
Supplement: S1 File — (ZIP) [file pone.0311278.s001.zip › Data packet/Code and Description.txt]

1.FEC
This code defines a feature embedded convolutional model which is a deep convolutional neural network consisting of three convolutional layers and two fully connected layers. In the first convolutional layer, the number of input channels is 3, the number of output channels is 64, the convolutional kernel size is 3, and the padding size is 1. This layer performs feature extraction on the input data, which is transformed into a 64-dimensional feature representation by means of convolutional operations and the activation function ReLU. In the second convolutional layer, the number of input channels is 64, the number of output channels is 128, the convolutional kernel size is 3, and the padding size is 1. This layer continues the feature extraction and transformation of the previous layer, and transforms the feature representation into 128 dimensions by means of convolution operations and the ReLU activation function. In the third convolutional layer, the number of input channels is 128, the number of output channels is 256, the convolutional kernel size is 3, and the padding size is 1. This layer further extracts and transforms the features of the previous layer, and transforms the feature representation into 256 dimensions by means of convolution operation and ReLU activation function. The output of the last layer is then spread into a one-dimensional vector and fed into the fully connected layer for tasks such as classification or regression. The first fully connected layer has 1024 neurons with ReLU activation function. the second fully connected layer has only one neuron which is used to output the final prediction result. This model is suitable for classification or regression tasks on 2D data such as images or videos. The layer-by-layer feature extraction and transformation of the data by the convolutional layer can effectively capture both the local and global features of the data, resulting in better classification or regression results.
import torch  
import torch.nn as nn  
import torch.optim as optim  
  
class FeatureEmbeddingConvolution(nn.Module):  
    def __init__(self):  
        super(FeatureEmbeddingConvolution, self).__init__()  
        self.conv1 = nn.Conv2d(in_channels=3, out_channels=64, kernel_size=3, padding=1)  
        self.conv2 = nn.Conv2d(in_channels=64, out_channels=128, kernel_size=3, padding=1)  
        self.conv3 = nn.Conv2d(in_channels=128, out_channels=256, kernel_size=3, padding=1)  
        self.fc1 = nn.Linear(256 * 32 * 32, 1024)  
        self.fc2 = nn.Linear(1024, 1)  
          
    def forward(self, x):  
        x = self.conv1(x)  
        x = F.relu(x)  
        x = self.conv2(x)  
        x = F.relu(x)  
        x = self.conv3(x)  
        x = F.relu(x)  
        x = x.view(x.size(0), -1)  # flatten the tensor  
        x = self.fc1(x)  
        x = F.relu(x)  
        x = self.fc2(x)  
        return x


2.LSTM
This model defines an LSTM model which consists of an LSTM layer and a fully connected layer.The LSTM layer has an input dimension of input_dim, a hidden state dimension of hidden_dim, and the number of layers of layer_dim.The output dimension of the fully connected layer is output_dim.In the forward propagation process, the hidden state and the cellular state as zero tensor, then the input data is passed into the LSTM layer to get the output results, and the output of the last dimension is passed into the fully connected layer for classification or regression tasks. Finally, the model returns the output of the fully connected layer.
import torch  
import torch.nn as nn  
import torch.optim as optim  
  
class LSTMModel(nn.Module):  
    def __init__(self, input_dim, hidden_dim, layer_dim, output_dim):  
        super(LSTMModel, self).__init__()  
        self.hidden_dim = hidden_dim  
        self.layer_dim = layer_dim  
        self.lstm = nn.LSTM(input_dim, hidden_dim, layer_dim, batch_first=True)  
        self.fc = nn.Linear(hidden_dim, output_dim)  
      
    def forward(self, x):  
        h0 = torch.zeros(self.layer_dim, x.size(0), self.hidden_dim).requires_grad_()  
        c0 = torch.zeros(self.layer_dim, x.size(0), self.hidden_dim).requires_grad_()  
        out, (hn, cn) = self.lstm(x, (h0.detach(), c0.detach()))  
        out = self.fc(out[:, -1, :])   
        return out

3.FEC-LSTM
This code defines two neural network models: the feature embedded convolutional model and the LSTM model. Let's discuss these two models in detail below. First, let's look at the feature-embedded convolutional model. This model is a deep convolutional neural network consisting of three convolutional layers and two fully connected layers. The first layer is a convolutional layer, the number of input channels is 3, the number of output channels is 64, the size of the convolutional kernel is 3, and the padding size is 1. This layer performs feature extraction on the input data, and through the convolutional operation and the activation function ReLU, the input data is transformed into a 64-dimensional feature representation. The second layer is also a convolutional layer with 64 input channels, 128 output channels, a convolutional kernel size of 3, and a padding size of 1. This layer continues the feature extraction and transformation from the previous layer, and transforms the feature representation into a 128-dimensional one by means of convolution operations and the ReLU activation function. The third layer is still a convolutional layer with 128 input channels, 256 output channels, a convolutional kernel size of 3, and a padding size of 1. This layer further extracts and transforms the features of the previous layer, and converts the feature representation into 256 dimensions through convolution operations and the ReLU activation function. The output of the last layer is then spread into a one-dimensional vector and fed into the fully connected layer for tasks such as classification or regression. The first fully connected layer has 1024 neurons with ReLU activation function. the second fully connected layer has only one neuron which is used to output the final prediction result.
This model is suitable for classification or regression tasks on 2D data such as images or videos. The layer-by-layer feature extraction and transformation of the data by the convolutional layer can effectively capture both the local and global features of the data, resulting in better classification or regression results.
Next, we look at the LSTM model. This model is a recurrent neural network that consists of one LSTM layer and two fully connected layers.
The LSTM layer has 2 cells with an input dimension of 256 and a hidden state dimension of 128.This LSTM layer processes the input data and transforms the data into a long term memory representation through the interaction of four components: forgetting gates, input gates, output gates, and cell states. This process captures the time-series features and long-term dependencies of the data.
The output of the LSTM layer is then fed to the first fully connected layer with 64 neurons and an activation function of ReLU. the second fully connected layer with only one neuron is used to output the final prediction.
This model is suitable for classification or regression tasks on time series data. The processing of time series data through the LSTM layer captures the temporal dependencies and long-term features of the data, leading to better classification or regression results.
In summary, these two models are suitable for 2D data such as images or videos and time series data respectively. They both use deep learning and neural network approaches for feature extraction and transformation to get better classification or regression results. These methods have a wide range of applications in the fields of image classification, video analysis, natural language processing, speech recognition and so on.
*** Translated with www.DeepL.com/Translator (free version) ***

import torch  
import torch.nn as nn  
  
# Define the feature embedding convolution model  
class FeatureEmbeddingConvolution(nn.Module):  
    def __init__(self):  
        super(FeatureEmbeddingConvolution, self).__init__()  
        self.conv1 = nn.Conv2d(in_channels=3, out_channels=64, kernel_size=3, padding=1)  
        self.conv2 = nn.Conv2d(in_channels=64, out_channels=128, kernel_size=3, padding=1)  
        self.conv3 = nn.Conv2d(in_channels=128, out_channels=256, kernel_size=3, padding=1)  
        self.fc1 = nn.Linear(256 * 32 * 32, 1024)  
        self.fc2 = nn.Linear(1024, 1)  
          
    def forward(self, x):  
        x = F.relu(self.conv1(x))  
        x = F.relu(self.conv2(x))  
        x = F.relu(self.conv3(x))  
        x = x.view(x.size(0), -1)  # flatten the tensor  
        x = F.relu(self.fc1(x))  
        x = self.fc2(x)  
        return x  
  
# Define the LSTM model  
class LSTMModel(nn.Module):  
    def __init__(self):  
        super(LSTMModel, self).__init__()  
        self.lstm = nn.LSTM(input_size=256, hidden_size=128, num_layers=2, batch_first=True)  
        self.fc1 = nn.Linear(128, 64)  
        self.fc2 = nn.Linear(64, 1)  
          
    def forward(self, x):  
        h0 = torch.zeros(2, x.size(0), 128).to(x.device)  # initialize hidden state  
        c0 = torch.zeros(2, x.size(0), 128).to(x.device)  # initialize cell state  
        out, _ = self.lstm(x, (h0, c0))  # run LSTM layer  
        out = out[:, -1, :]  # take the last output of LSTM layer  
        out = F.relu(self.fc1(out))  
        out = self.fc2(out)  
        return out
import torch  
import torch.nn as nn  
import torch.optim as optim  
  
# Define the feature embedding convolution model  
class FeatureEmbeddingConvolution(nn.Module):  
    def __init__(self):  
        super(FeatureEmbeddingConvolution, self).__init__()  
        self.conv1 = nn.Conv2d(in_channels=3, out_channels=64, kernel_size=3, padding=1)  
        self.conv2 = nn.Conv2d(in_channels=64, out_channels=128, kernel_size=3, padding=1)  
        self.conv3 = nn.Conv2d(in_channels=128, out_channels=256, kernel_size=3, padding=1)  
        self.fc1 = nn.Linear(256 * 32 * 32, 1024)  
        self.fc2 = nn.Linear(1024, 1)  
          
    def forward(self, x):  
        x = F.relu(self.conv1(x))  
        x = F.relu(self.conv2(x))  
        x = F.relu(self.conv3(x))  
        x = x.view(x.size(0), -1)  # flatten the tensor  
        x = F.relu(self.fc1(x))  
        x = self.fc2(x)  
        return x  
  
# Define the LSTM model  
class LSTMModel(nn.Module):  
    def __init__(self):  
        super(LSTMModel, self).__init__()  
        self.lstm = nn.LSTM(input_size=256, hidden_size=128, num_layers=2, batch_first=True)  
        self.fc1 = nn.Linear(128, 64)  
        self.fc2 = nn.Linear(64, 1)  
          
    def forward(self, x):  
        h0 = torch.zeros(2, x.size(0), 128).to(x.device)  # initialize hidden state  
        c0 = torch.zeros(2, x.size(0), 128).to(x.device)  # initialize cell state  
        out, _ = self.lstm(x, (h0, c0))  # run LSTM layer  
        out = out[:, -1, :]  # take the last output of LSTM layer  
        out = F.relu(self.fc1(out))  
        out = self.fc2(out)  
        return out
