# Supplementary material for: Target detection of helicopter electric power inspection based on the feature embedding convolution model
Source: PLoS One. 2024 Oct 7;19(10):e0311278. doi: 10.1371/journal.pone.0311278 (PMC11458054; doi:10.1371/journal.pone.0311278)
Supplement: S1 File — (ZIP) [file pone.0311278.s001.zip › Data packet/data.xlsx]

## Sheet: 3a
200	44.1	32.5	36.4	36.6	42.1	37.8
400	37.9	25.2	29.4	43.2	32.1	22
600	42.8	24.5	26.2	36.9	24.9	45.9
800	38.6	31.6	48.1	25.3	40.1	38.5
1000	46.3	48.2	39.7	32.1	38.2	48.4

## Sheet: 3b
200	39.9	40	33.1	33.7	39.6	23.5
400	28.6	39.6	32.2	48.1	46.3	39.5
600	27.6	42.1	30.5	29.1	44.9	38.8
800	31.9	28.1	40.6	45.8	38.7	48.1
1000	35.5	22.2	45.2	30.4	22.9	30.7

## Sheet: 3c
200	40.3	23.4	31.7	46.6	29.7	23.4
400	35.7	44.9	34.7	30.6	32.7	24.3
600	29	28.4	41.7	48	21.9	26.3
800	45.2	33.6	48.3	41.2	35.4	38.8
1000	39.2	30.1	44	28.8	47.6	24.8

## Sheet: 3d
200	46.3	31.7	39.5	28.7	23	43.3
400	28.5	22.4	31.6	22.7	22.7	30.4
600	45.7	31.6	32.4	27.7	22.8	38
800	42.4	46.6	31.1	46.3	36.4	37.7
1000	41	26.9	30.1	22.7	28.9	34.7

## Sheet: 4a
200	23.6	41.9	33.2	31.5	42.8	29.1
400	38.3	21.4	43.2	49	42.5	49.2
600	42	45.3	21.6	31.5	23.8	21.5
800	36.9	43.7	50	24	25.6	44.6
1000	35.6	24.4	31.4	43.6	43.1	39.8

## Sheet: 4b
200	23.2	37.5	21.3	33.4	20.4	49.2
400	48.3	37.2	49.7	49	45.2	29.8
600	35.6	39.7	34.6	33	22.5	47.6
800	28.2	41.4	42.5	33.3	27.1	43.7
1000	35.4	49.5	33.2	34.9	42.9	36.5

## Sheet: 4c
200	32.8	48.4	47.6	31.7	38.9	37.7
400	41.7	34.9	46	25.5	47.3	21.7
600	24.9	47	46.8	36.4	33.3	28.7
800	38.6	43.5	36.4	34.2	44.1	47.5
1000	29.4	22.9	43.9	41.1	28.1	24.6

## Sheet: 4d
200	21.3	39.7	38.6	20.4	46.4	49.4
400	22.6	32.7	34	35.5	40.4	22.1
600	37.7	22.7	21.9	31.6	38	26.5
800	25.4	33.2	24.2	43	49.5	39.3
1000	31.4	43	29.2	48.4	43	48.3

## Sheet: 5a
200	41.4	63.7	40.5	57.6	37.5	50.6
400	60.4	39.5	42.4	37.6	60.7	66.7
600	41.7	46.4	58.4	61.2	36.7	59.9
800	64.8	61.4	44.1	55.8	62.7	39.8
1000	49.3	39.1	52	57.2	67.4	54.8

## Sheet: 5b
200	44.9	60.4	36.7	63.6	45.7	49.2
400	55.6	61.6	39.5	38.5	55.1	62.4
600	42	66.8	40.1	61.6	45.3	42.7
800	51	53.1	51.2	47	47.9	46.4
1000	66.7	43.3	58.2	56	53.8	50.5

[truncated: 2 more sheets: 5c, 5d]
